# Supplementary material for: Dietary Iron Intake Impacts the Microbial Composition of the Murine Intestinal and Lung Microbiome
Source: Nutrients. 2025 Aug 20;17(16):2696. doi: 10.3390/nu17162696 (PMC12389207; doi:10.3390/nu17162696)
Supplement: Supplementary file 1 [file nutrients-17-02696-s001.zip]

Archive with 1 entries (1 files):
- nutrients-3766264-supplementary.pdf
